# Supplementary material for: The AtFLC-AtFT Pathway Is Involved in the Early Flowering Promoted by Loss of AtHO1 Function in Arabidopsis
Source: Curr Issues Mol Biol. 2026 Jun 2;48(6):587. doi: 10.3390/cimb48060587 (PMC13298054; doi:10.3390/cimb48060587)
Supplement: Supplementary file 1 [file cimb-48-00587-s001.zip]

Archive with 1 entries (1 files):
- cimb-4334911-supplementary.pdf
